# Supplementary material for: A Multi-Breed GWAS for Carcass Weight in Jeju Black Cattle and Hanwoo × Jeju Black Crossbreds
Source: Biology (Basel). 2025 Nov 28;14(12):1699. doi: 10.3390/biology14121699 (PMC12729918; doi:10.3390/biology14121699)
Supplement: Supplementary file 1 [file biology-14-01699-s001.zip]

Archive with 1 entries (1 files):
- biology-3981831-supplementary.pdf
